# Supplementary material for: Diverging Paths to the Self: The Distinct Psychological Roles of Nostalgia and Declinism in Personal Growth
Source: Behav Sci (Basel). 2025 Oct 14;15(10):1388. doi: 10.3390/bs15101388 (PMC12561087; doi:10.3390/bs15101388)
Supplement: Supplementary file 1 [file behavsci-15-01388-s001.zip]

Archive with 1 entries (1 files):
- behavsci-3763940-supplementary.pdf
